# Supplementary material for: Expanding the landscape of BREX diversity: uncovering multi-layered functional frameworks and identification of novel BREX-related defense systems
Source: Nucleic Acids Res. 2026 Jan 27;54(3):gkag035. doi: 10.1093/nar/gkag035 (PMC12839542; doi:10.1093/nar/gkag035)
Supplement: gkag035_Supplemental_Files [file gkag035_supplemental_files.zip]

Archive with 6 entries (6 files):
- Supplementary_Data_S1.pdf
- Supplementary_Data_S2.pdf
- Supplementary_Data_S3.pdf
- Supplementary_Data_S4.pdf
- Supplementary_Figures_S1-S11.pdf
- Supplementary_Table_S1-S2.pdf
